# Supplementary material for: Single-Cell Transcriptome of Wet AMD Patient-Derived Endothelial Cells in Angiogenic Sprouting
Source: Int J Mol Sci. 2022 Oct 19;23(20):12549. doi: 10.3390/ijms232012549 (PMC9604336; doi:10.3390/ijms232012549)
Supplement: Supplementary file 1 [file ijms-23-12549-s001.zip]

Archive with 1 entries (1 files):
- ijms-1958261-supplementary.pdf
